# Supplementary material for: Novel ST1926 Nanoparticle Drug Formulation Enhances Drug Therapeutic Efficiency in Colorectal Cancer Xenografted Mice
Source: Nanomaterials (Basel). 2024 Aug 23;14(17):1380. doi: 10.3390/nano14171380 (PMC11396872; doi:10.3390/nano14171380)
Supplement: Supplementary file 1 [file nanomaterials-14-01380-s001.zip]

Archive with 1 entries (1 files):
- nanomaterials-3069150-supplementary.docx
